# Supplementary material for: Body Design or Behavior? What Explains the Performance of Slender-Billed Gulls (Chroicocephalus genei) Feeding on Brine Shrimp (Artemia sp.) in Salt Pans?
Source: Biology (Basel). 2025 Sep 26;14(10):1331. doi: 10.3390/biology14101331 (PMC12561011; doi:10.3390/biology14101331)
Supplement: Supplementary file 1 [file biology-14-01331-s001.zip]

Archive with 1 entries (1 files):
- biology-3780188-supplementary.pdf
